# Supplementary material for: Association Mapping of Lathyrus sativus Disease Response to Uromyces pisi Reveals Novel Loci Underlying Partial Resistance
Source: Front Plant Sci. 2022 Mar 24;13:842545. doi: 10.3389/fpls.2022.842545 (PMC8988034; doi:10.3389/fpls.2022.842545)
Supplement: Supplementary file 4 [file Table_1.xlsx]

## Sheet: Folha1
Table S1. Characterization of the grass pea accessions evaluated for the response to U. pisi based on seed color, size, and geographical origin, and respective BLUEs data.
Accession	Color	Size	Origin	BLUEs data
PTLS1001	Light	Large	Europe	24.3924
PTLS1002	Light	Large	Europe	30.0681
PTLS1003_A	Light	Large	Europe	27.2403
PTLS1003_B	Light	Large	Europe	32.8492
PTLS1004	Light	Large	Europe	27.4604
PTLS1005	Light	Large	Europe	23.9965
PTLS1007	Light	Large	Europe	20.9
PTLS1008	Light	Large	Europe	39.9397
PTLS1009	Light	Large	Europe	30.3212
PTLS1010	Light	Large	Europe	20.7457
PTLS1012	Light	Large	Europe	29.949
PTLS1013	Light	Large	Europe	33.6485
PTLS1014	Light	Large	Europe	24.3869
SNVP-64	Light	Large	Europe	24.366
LS87124	Light	Small	Canada	27.1021
RAIPUR	Dark	Small	Asia	37.4123
PI174234	Dark	Small	Asia	35.3047
PI180847	Dark	Small	Asia	36.218
PI193994	Dark	Small	Ethiopia	33.651
PI195605	Dark	Small	Ethiopia	39.705
PI195995	Dark	Small	Ethiopia	29.8266
PI206891	Dark	Small	Asia	23.8225
PI218082	Dark	Small	Asia	21.2563
PI239866	Light	Small	Asia	28.6772
PI255368	Light	Small	Asia	32.5457
PI283576	Light	Small	Europe	23.7694
PI283578	Light	Small	Europe	39.2403
PI358857	Dark	Small	Asia	40.679
PI383678	Light	Small	Asia	23.119
PI422527	Light	Small	Europe	21.848
PI422529	Light	Small	Asia	26.7457
PI422542	Light	Small	Europe	18.8827
PI426888	Dark	Small	Europe	31.2403
PI426892	Dark	Small	Europe	34.848
PI426896	Dark	Large	Europe	29.8967
PI442795	Dark	Small	Europe	29.6163
PI442797	Dark	Small	Europe	37.4278
PI442799	Dark	Small	Europe	32.4031
PI442801	Light	Small	Europe	31.6123
PI506418	Dark	Small	Europe	38.2294
PI507931	Light	Small	Europe	25.548
PI511770	Light	Small	Europe	26.348
PI513240	Dark	Small	Europe	21.8299
PI513242	Dark	Small	Europe	31.8018
PI513247	Dark	Small	Europe	29.648
PI513380	Dark	Small	Europe	29.3191
PI667241	Light	Small	Europe	24.3619
PI667262	Dark	Small	Europe	37.579
BGE1460	Light	Large	Europe	23.6623
BGE1489	Light	Large	Europe	31.6163
BGE1490	Light	Large	Europe	26.9708
BGE2259	Light	Large	Europe	33.5478
BGE2107	Light	Large	Europe	22.4725
BGE3712	Light	Large	Europe	23.0779
BGE4211	Light	Large	Europe	27.9214
BGE4213	Light	Small	Europe	36.3253
BGE13222	Light	Large	Europe	22.6349
BGE15744	Light	Small	Europe	16.4035
BGE15746	Light	Large	Europe	26.4447
BGE15749	Light	Large	Europe	22.4418
BGE17185	Light	Large	Europe	19.6046
BGE18800	Light	Large	Europe	23.6412
BGE19777	Light	Large	Europe	28.3825
BGE23247	Light	Large	Europe	23.3929
BGE23497	Light	Small	Europe	20.3225
BGE23500	Light	Large	Europe	24.2349
BGE23505	Dark	Small	Europe	28.1281
BGE23548	Dark	Small	Europe	30.079
BGE23926	Light	Large	Europe	30.3571
BGE23931	Light	Large	Europe	30.5666
BGE24709	Light	Large	Europe	15.4802
BGE29748	Light	Large	Europe	25.2843
PI163293	Dark	Small	Asia	30.316
PI165528	Light	Small	Asia	20.3115
PI170469	Dark	Small	Asia	19.3723
PI170470	Dark	Small	Asia	31.268
PI172930	Dark	Small	Asia	26.2089
PI179939	Dark	Small	Asia	33.1869
PI180848	Dark	Small	Asia	36.9977
PI183498	Dark	Small	Asia	38.4284
PI193544	Dark	Small	Ethiopia	38.7668
PI193815	Dark	Small	Ethiopia	27.4123
PI195603	Dark	Small	Ethiopia	31.3762
PI195993	Dark	Small	Ethiopia	21.7548
PI195998	Dark	Small	Ethiopia	32.7511
PI196001	Dark	Small	Ethiopia	30.367
PI220176	Dark	Small	Asia	31.484
PI221467_A	Dark	Small	Asia	32.2688
PI221467_B	Dark	Small	Asia	39.1519
PI223269	Dark	Small	Asia	32.1875
PI226948	Dark	Small	Ethiopia	34.6709
PI232923_A	Light	Large	Europe	34.9136
PI232923_B	Dark	Large	Europe	23.5797
PI251413	Dark	Small	Asia	29.6261
PI257589	Dark	Small	Ethiopia	35.1872
PI268478	Dark	Small	Asia	33.7123
PI269921	Dark	Small	Asia	33.2594
PI283546	Dark	Large	North Africa	33.3173
PI283547	Dark	Small	Europe	35.8752
PI283550_A	Light	Small	Asia	23.4284
PI283550_B	Dark	Small	Asia	25.4262
PI283553	Light	Small	Europe	24.8197
PI283554_A	Light	Large	Asia	24.0799
PI283554_B	Light	Small	Asia	32.8456
PI283560	Light	Small	North Africa	25.1986
PI283561	Light	Small	Europe	30.1992
PI283562	Dark	Small	Asia	32.851
PI283564	Dark	Small	Asia	24.3921
PI283565	Dark	Small	North Africa	27.8674
PI283566	Light	Small	North Africa	10.848
PI283568	Light	Small	Europe	29.148
PI283569_A	Light	Large	North Africa	38.4648
PI283569_B	Light	Large	North Africa	32.015
PI283570_A	Light	Small	North Africa	24.3124
PI283570_B	Dark	Small	North Africa	22.7858
PI283572	Light	Small	Europe	23.7254
PI283580	Light	Large	Europe	25.3769
PI283582	Dark	Small	Europe	18.375
PI283586	Dark	Small	Europe	22.9708
PI283592	Light	Small	Europe	20.894
PI283593	Dark	Small	Europe	33.6976
PI283595	Light	Small	Europe	22.6919
PI283596	Dark	Small	Asia	30.4566
PI283597_A	Light	Large	North Africa	18.9649
PI283597_B	Dark	Small	North Africa	28.148
PI317439	Dark	Small	Asia	44.7403
PI317443	Dark	Small	Asia	43.4942
PI337087	Light	Small	Brazil	25.9416
PI345525	Dark	Small	Asia	32.348
PI358600	Dark	Small	Ethiopia	37.1375
PI358601	Dark	Small	Ethiopia	34.1059
PI380888	Dark	Small	Asia	33.4027
PI391430	Dark	Small	Asia	31.129
PI391431	Dark	Small	Asia	35.4441
PI391432	Dark	Small	Asia	37.1884
PI391433	Dark	Small	Asia	26.879
PI422521	Dark	Small	Europe	24.3888
PI422526_A	Light	Large	Europe	18.1836
PI422526_B	Dark	Large	Europe	29.1768
PI422532	Light	Small	Asia	17.1092
PI422534	Light	Small	Asia	24.0899
PI422535	Light	Large	Asia	31.3883
PI422536_A	Light	Small	Europe	14.2403
PI422536_B	Dark	Small	Europe	36.6115
PI422537_A	Light	Small	Europe	27.0364
PI422537_B	Dark	Small	Europe	25.7457
PI422538	Light	Small	Asia	27.5139
PI422540_A	Light	Small	Europe	20.3385
PI422540_B	Dark	Small	Europe	18.3788
PI422541	Light	Small	Asia	17.7468
PI426880	Dark	Small	Asia	31.8582
PI426882	Dark	Small	Asia	21.1728
PI426884	Dark	Small	Asia	36.8818
PI426886	Dark	Large	Asia	31.4058
PI426890_A	Dark	Small	Asia	35.3643
PI426890_B	Light	Small	Asia	28.2097
PI426894	Dark	Small	Asia	23.3429
PI426897	Dark	Small	Asia	22.8472
PI442793	Dark	Small	Asia	31.6365
PI513244	Dark	Small	Asia	21.7057
PI543071	Light	Small	Asia	34.4808
PI568190	Dark	Small	Asia	28.0122
PI568195	Dark	Small	Asia	24.7482
PI577138	Dark	Small	Europe	22.1911
PI577138	Light	Large	Europe	27.5318
PI577139	Light	Small	Europe	21.5845
PI577141	Dark	Small	Asia	31.4181
PI667238	Light	Small	Europe	32.9397
PI667247	Dark	Small	Asia	36.3857
PI667250	Light	Large	Europe	18.3465
PI667251_A	Light	Large	Europe	24.883
PI667251_B	Dark	Large	Europe	33.0749
PI667263	Light	Small	Europe	26.7982
ACC170	Dark	Small	Unknown	29.1842
ACC190	Dark	Small	Unknown	40.3592
ACC192	Dark	Small	Unknown	26.3321
ACC273	Dark	Small	Unknown	22.348
Lisa	Light	Large	Europe	24.5157
SITNICA	Dark	Small	Unknown	12.348
STUDENICA	Light	Large	Unknown	23.0898
PI283574_A	Light	Small	Europe	25.5979
PI283574_B	Light	Small	Europe	31.0795
