# Supplementary material for: Association Mapping of Lathyrus sativus Disease Response to Uromyces pisi Reveals Novel Loci Underlying Partial Resistance
Source: Front Plant Sci. 2022 Mar 24;13:842545. doi: 10.3389/fpls.2022.842545 (PMC8988034; doi:10.3389/fpls.2022.842545)
Supplement: Supplementary file 5 [file Table_2.xlsx]

## Sheet: Folha1
Table S2. Primer sequences used for RT-qPCR analysis
Gene ID	Forward sequence	Reverse sequence
Psat4g145320	TGGCTTGGTGGTTTTCGTTC	AATGCGTCTTCTGCTTGTTG
Psat6g006240	AATCCTGAGTACCTCGAACGAC	GCTGTACCATCACTGCCAATTC
Psat6g010840	TAGATTGCATGGACGCTCTAG	GCGGGAAGCTTTACTGGAAC
