# Supplementary material for: Association Mapping of Lathyrus sativus Disease Response to Uromyces pisi Reveals Novel Loci Underlying Partial Resistance
Source: Front Plant Sci. 2022 Mar 24;13:842545. doi: 10.3389/fpls.2022.842545 (PMC8988034; doi:10.3389/fpls.2022.842545)
Supplement: Supplementary file 6 [file Table_3.xlsx]

## Sheet: Folha1
Table S3. Variance components and broad-sense heritability for the DS scores of U. pisi inoculation experiments.
	Variance components
	σ2accessions	σ2inocualtion assay	σ2inoculaciron assay.accession	σ2residual	H2
U. pisi	25	25.21	32.75	23.37	0.89
