# Supplementary material for: Association Mapping of Lathyrus sativus Disease Response to Uromyces pisi Reveals Novel Loci Underlying Partial Resistance
Source: Front Plant Sci. 2022 Mar 24;13:842545. doi: 10.3389/fpls.2022.842545 (PMC8988034; doi:10.3389/fpls.2022.842545)
Supplement: Supplementary file 7 [file Table_4.xlsx]

## Sheet: Folha1
Table S4. Averaged DS scores (±standard error of the mean) measured from inoculation experiments with U. pisi, in accessions grouped based on their geographical origin, seed color, and seed size. The small letter represents significant differences (P-value ≤ 0.05) among accessions grouped by origin, seed size or color.
	U. pisi DS (%)
	Origin
Unknown	25.71±3.52a
Brazil	25.76±6.6ab
North Africa	25.98±3.15abc
Europe	26.79±2.60abc
Canada	27.57±6.43abcd
Asia	30.11±2.64abd
Ethiopia	32.83±3.02bd
	Seed color
Dark	30.58±2.60b
Light	25.81±2.60a
	Seed size
Large	27.10±2.67a
Small	28.71±2.59a
