# Supplementary material for: Association Mapping of Lathyrus sativus Disease Response to Uromyces pisi Reveals Novel Loci Underlying Partial Resistance
Source: Front Plant Sci. 2022 Mar 24;13:842545. doi: 10.3389/fpls.2022.842545 (PMC8988034; doi:10.3389/fpls.2022.842545)
Supplement: Supplementary file 8 [file Table_5.xlsx]

## Sheet: Folha1
Table S5. Inflation factors observed for the models not accounting (Naïve) or accounting for population structure (Eigen), and familiar relatedness (Kinship) tested in the GWAS related to the inoculation experiments with U. pisi.
	Naive model	Kinship model	Eigen model
U. pisi	3.294	1.063	1.038
