# Supplementary material for: Association Mapping of Lathyrus sativus Disease Response to Uromyces pisi Reveals Novel Loci Underlying Partial Resistance
Source: Front Plant Sci. 2022 Mar 24;13:842545. doi: 10.3389/fpls.2022.842545 (PMC8988034; doi:10.3389/fpls.2022.842545)
Supplement: Supplementary file 9 [file Table_6.xlsx]

## Sheet: Folha1
Supporting Information
Table S6 Candidate genes mapped within the genomic regions associated with the significantly associated SNPs detected in response to U. pisi. Chromosomal linkage disequilibrium (LD) decay was considered to limit the genomic regions were to look for candidate genes.
a From sequence alignment with pea reference genome v1a (https://urgi.versailles.inra.fr/Species/Pisum).
b From Mercatorv4 v2.0 (https://www.plabipd.de/portal/mercator4)
c Candidate gene identified as harboring the marker sequence of a significantly associated SNP
Reference SNP ID	Chr.	Chromosomal LD decay	SNP position	SNP position -LD	SNP position +LD	LD window	Candidate gene position (bp)	Distance to the SNP (bp)	Distance to the SNP (bp)	Gene IDa	Associated Gene (P. sativum, ref. genome v1a)	Description Mercator4.0 v2.0b	SNP position -LD	SNP position +LD	Genomic region (LD<SNP>LD)
SNP1323	4	0.074 Mb	chr4LG4:286798823..286798973 (152 b)	286724823	286872973	chr4LG4:286724807..286872957 (148.15 Kb)	chr4LG4:286798434..286803773c	-	-	Psat4g145320	Seed dormancy control	Transcription factor (TGA) : 15.5.4.4.1 : RNA biosynthesis.transcriptional regulation.bZIP transcription factor superfamily.TGA transcription factor activity.transcription factor (TGA)
SNP1385, SNP1402	4	0.074 Mb	chr4LG4:339423191..339423457 (268 b)	339349191	339497457	chr4LG4:339349191..339497457	-			-	-	-
							chr4LG4:339454476..339455893	31019	31019	Psat4g171920	Alkaline and neutral invertase	Probable alkaline/neutral invertase B OS=Arabidopsis thaliana (sp|q9sw48|invb_arath : 274.0)
SNP2145	6	0.14 Mb	chr6LG2:4398930..4399173 (244 b)			chr6LG2:4258930..4539173	chr6LG2:4332645..4335093	63837	63837	Psat6g006120	Protein of unknown function + DUF599	Not assigned.not annotated
							chr6LG2:4393102..4394668	4262	4262	Psat6g006200	AP2 domain	Transcription factor (DREB) : 15.5.7.2 : RNA biosynthesis.transcriptional regulation.AP2/ERF transcription factor superfamily.transcription factor (DREB)
				4258930	4539173		chr6LG2:4396394..4401288c	-	-	Psat6g006240	GTP1/OBG GTP-binding protein family signature	Probable GTP-binding protein OBGC2 OS=Oryza sativa subsp. japonica (sp|q851q6|obgc2_orysj : 153.0)	4258930	4539175	chr6LG2:4258930..4539175
							chr6LG2:4408128..4408840	8955	8955	Psat6g006280	Unknown gene	Not assigned.not annotated
							chr6LG2:4429006..4431026	29833	29833	Psat6g006320	NB-ARC domain	Putative disease resistance RPP13-like protein 1 OS=Arabidopsis thaliana (sp|q9lrr4|r13l1_arath : 336.0)
				4398930	4399173		chr6LG2:4439981..4443272	40808	40808	Psat6g006360	CTLH/CRA C-terminal to LisH motif domain	Not assigned.not annotated
							chr6LG2:4484338..4487242	85165	85165	Psat6g006400	Unknown gene	Outer membrane porin (OEP24) : 24.4.4 : Solute transport.porins.outer membrane porin (OEP24)
							chr6LG2:4518582..4522256	119409	119409	Psat6g006440	Protein of unknown function (DUF620)	GTPase effector (BDR) : 27.5.5.3 : Multi-process regulation.ROP-GTPase regulatory system.ROP GTPase effector activities.GTPase effector (BDR)
SNP2174, SNP2175	6	0.14 Mb	chr6LG2:7766886..7767028 (144 b)			chr6LG2:7626886..7907028	chr6LG2:7662827..7679457	87429	87429	Psat6g010640	Exocyst complex component Sec3	Component SEC3 of Exocyst complex : 22.4.1.2 : Vesicle trafficking.exocytic trafficking.Exocyst complex.component SEC3
							chr6LG2:7681770..7683279	83607	83607	Psat6g010680	Unknown gene	Not assigned.not annotated
							chr6LG2:7710687..7715992	50894	50894	Psat6g010720	Protein of unknown function (DUF616)	Not assigned.not annotated
							chr6LG2:7744164..7746866	20020	20020	Psat6g010760	Ribosomal protein S9/S16	30S ribosomal protein S9, chloroplastic OS=Arabidopsis thaliana (sp|q9xj27|rr9_arath : 143.0) : 35.1
				7626886	7907028		chr6LG2:7765222..7769285c	-	-	Psat6g010800	MatE	Metabolite transporter (DTX) : 24.2.4.1.1 : Solute transport.carrier-mediated transport.MOP superfamily.MATE family.metabolite transporter (DTX)	7626886	7907028	chr6LG2:7626886..7907028
							chr6LG2:7770318..7773346	3290	3290	Psat6g010840	Leucine Rich Repeat	F-box/FBD/LRR-repeat protein At1g13570 OS=Arabidopsis thaliana (sp|q9fz70|fdl1_arath : 218.0) : 35.1
							chr6LG2:7780854..7796793	13826	13826	Psat6g010880	Endonuclease/Exonuclease/phosphatase family	Type IV inositol polyphosphate 5-phosphatase 11 OS=Arabidopsis thaliana (sp|q5eaf2|ip5pb_arath : 91.7) & Enzyme classification.EC_3 hydrolases.EC_3.1 hydrolase acting on ester bond(50.3.1 : 26.0) : 50.3.1 : Enzyme classification.EC_3 hydrolases.EC_3.1 hydrolase acting on ester bond
				7766886	7767028		chr6LG2:7835340..7841619	68312	68312	Psat6g010920	Protein of unknown function (DUF3633)	Protein DA1 OS=Arabidopsis thaliana (sp|p0c7q8|da1_arath : 125.0) : 35.1
							chr6LG2:7841828..7844037	74800	74800	Psat6g010960	Protein tyrosine kinase	Protein kinase (LysM) : 18.4.1.21 : Protein modification.phosphorylation.TKL protein kinase superfamily.protein kinase (LysM)

## Sheet: Folha2
Table S6 Candidate genes mapped within the genomic regions associated with the significantly associated SNPs detected in response to U. pisi. Chromosomal linkage disequilibrium (LD) decay was considered to limit the genomic regions were to look for candidate genes.
a From sequence alignment with pea reference genome v1a (https://urgi.versailles.inra.fr/Species/Pisum).
b From Mercatorv4 v2.0 (https://www.plabipd.de/portal/mercator4)
c Candidate gene identified as harboring the marker sequence of a significantly associated SNP
SNP ID	Chr.	Chromosomal LD decay	SNP position	LD window	Candidate gene position (bp)	Distance to the SNP (bp)	Gene IDa	Associated Gene (P. sativum, ref. genome v1a)	Description Mercator4.0 v2.0b
SNP1323	4	0.074 Mb	chr4LG4:286798823..286798973 (152 b)	chr4LG4:286724807..286872957 (148.15 Kb)	chr4LG4:286798434..286803773c	-	Psat4g145320	Seed dormancy control	Transcription factor (TGA) : 15.5.4.4.1 : RNA biosynthesis.transcriptional regulation.bZIP transcription factor superfamily.TGA transcription factor activity.transcription factor (TGA)
SNP1385, SNP1402	4	0.074 Mb	chr4LG4:339423191..339423457 (268 b)	chr4LG4:339349191..339497457	-		-	-	-
					chr4LG4:339454476..339455893	31019	Psat4g171920	Alkaline and neutral invertase	Probable alkaline/neutral invertase B OS=Arabidopsis thaliana (sp|q9sw48|invb_arath : 274.0)
SNP2145	6	0.14 Mb	chr6LG2:4398930..4399173 (244 b)	chr6LG2:4258930..4539173	chr6LG2:4332645..4335093	63837	Psat6g006120	Protein of unknown function + DUF599	Not assigned.not annotated
					chr6LG2:4393102..4394668	4262	Psat6g006200	AP2 domain	Transcription factor (DREB) : 15.5.7.2 : RNA biosynthesis.transcriptional regulation.AP2/ERF transcription factor superfamily.transcription factor (DREB)
					chr6LG2:4396394..4401288c	-	Psat6g006240	GTP1/OBG GTP-binding protein family signature	Probable GTP-binding protein OBGC2 OS=Oryza sativa subsp. japonica (sp|q851q6|obgc2_orysj : 153.0)
					chr6LG2:4408128..4408840	8955	Psat6g006280	Unknown gene	Not assigned.not annotated
					chr6LG2:4429006..4431026	29833	Psat6g006320	NB-ARC domain	Putative disease resistance RPP13-like protein 1 OS=Arabidopsis thaliana (sp|q9lrr4|r13l1_arath : 336.0)
					chr6LG2:4439981..4443272	40808	Psat6g006360	CTLH/CRA C-terminal to LisH motif domain	Not assigned.not annotated
					chr6LG2:4484338..4487242	85165	Psat6g006400	Unknown gene	Outer membrane porin (OEP24) : 24.4.4 : Solute transport.porins.outer membrane porin (OEP24)
					chr6LG2:4518582..4522256	119409	Psat6g006440	Protein of unknown function (DUF620)	GTPase effector (BDR) : 27.5.5.3 : Multi-process regulation.ROP-GTPase regulatory system.ROP GTPase effector activities.GTPase effector (BDR)
SNP2174, SNP2175	6	0.14 Mb	chr6LG2:7766886..7767028 (144 b)	chr6LG2:7626886..7907028	chr6LG2:7662827..7679457	87429	Psat6g010640	Exocyst complex component Sec3	Component SEC3 of Exocyst complex : 22.4.1.2 : Vesicle trafficking.exocytic trafficking.Exocyst complex.component SEC3
					chr6LG2:7681770..7683279	83607	Psat6g010680	Unknown gene	Not assigned.not annotated
					chr6LG2:7710687..7715992	50894	Psat6g010720	Protein of unknown function (DUF616)	Not assigned.not annotated
					chr6LG2:7744164..7746866	20020	Psat6g010760	Ribosomal protein S9/S16	30S ribosomal protein S9, chloroplastic OS=Arabidopsis thaliana (sp|q9xj27|rr9_arath : 143.0) : 35.1
					chr6LG2:7765222..7769285c	-	Psat6g010800	MatE	Metabolite transporter (DTX) : 24.2.4.1.1 : Solute transport.carrier-mediated transport.MOP superfamily.MATE family.metabolite transporter (DTX)
					chr6LG2:7770318..7773346	3290	Psat6g010840	Leucine Rich Repeat	F-box/FBD/LRR-repeat protein At1g13570 OS=Arabidopsis thaliana (sp|q9fz70|fdl1_arath : 218.0) : 35.1
					chr6LG2:7780854..7796793	13826	Psat6g010880	Endonuclease/Exonuclease/phosphatase family	Type IV inositol polyphosphate 5-phosphatase 11 OS=Arabidopsis thaliana (sp|q5eaf2|ip5pb_arath : 91.7) & Enzyme classification.EC_3 hydrolases.EC_3.1 hydrolase acting on ester bond(50.3.1 : 26.0) : 50.3.1 : Enzyme classification.EC_3 hydrolases.EC_3.1 hydrolase acting on ester bond
					chr6LG2:7835340..7841619	68312	Psat6g010920	Protein of unknown function (DUF3633)	Protein DA1 OS=Arabidopsis thaliana (sp|p0c7q8|da1_arath : 125.0) : 35.1
					chr6LG2:7841828..7844037	74800	Psat6g010960	Protein tyrosine kinase	Protein kinase (LysM) : 18.4.1.21 : Protein modification.phosphorylation.TKL protein kinase superfamily.protein kinase (LysM)
